# Supplementary material for: Wildfire Suppression Costs for Canada under a Changing Climate
Source: PLoS One. 2016 Aug 11;11(8):e0157425. doi: 10.1371/journal.pone.0157425 (PMC4981495; doi:10.1371/journal.pone.0157425)
Supplement: S1 Table — (CSV) [file pone.0157425.s001.csv]

S1 Table
Year	Total Costs (2009 CND$)	Variable Costs (2009 CND$)	Fixed Costs (2009 CND$)	Province
1980	117442	97086.6	20355.4	Alberta
1981	171086.9333	119784.8889	51302.04444	Alberta
1982	184615.3443	116508.7942	68106.55009	Alberta
1983	69484.70912	31925.67298	37559.03614	Alberta
1984	51842.45545	14732.30363	37110.15182	Alberta
1985	69335.47937	19823.88571	49511.59365	Alberta
1986	54585.89024	23166	31419.89024	Alberta
1987	71622.75036	42229.46569	29393.28467	Alberta
1988	79514.42697	53025.68539	26488.74157	Alberta
1989	63660.23529	34254.23529	29406	Alberta
1990	94241.37755	75025.38776	19215.9898	Alberta
1991	68318.07729	19859.72947	48458.34783	Alberta
1992	71167.69524	15531.1619	55636.53333	Alberta
1993	63594.90654	22199.74766	41395.15888	Alberta
1994	63675.54726	21750.68378	41924.86348	Alberta
1995	96058.12785	51523.09589	44535.03196	Alberta
1996	57089.33183	12393.54781	44695.78403	Alberta
1997	57499.92035	4562.079646	52937.84071	Alberta
1998	330096	210003.5663	120092.4337	Alberta
1999	233145.7223	106528.6889	126617.0334	Alberta
2000	139883.3795	43950.46541	95932.91405	Alberta
2001	201569.7587	96621.21063	104948.5481	Alberta
2002	339782.872	232958.44	106824.432	Alberta
2003	234285.1907	132110.856	102174.3346	Alberta
2004	199442.7966	104737.7345	94705.06208	Alberta
2005	158970.0262	65981.00187	92989.0243	Alberta
2006	269948.3483	107446.8708	162501.4775	Alberta
2007	237178.3892	126480.2296	110698.1596	Alberta
2008	238787.1902	128791.7406	109995.4496	Alberta
2009	234440	140218	94222	Alberta
1980	66929.2	46862.4	20066.8	British Columbia
1981	106814.9333	90648.71111	16166.22222	British Columbia
1982	101509.6831	88056.74317	13452.93989	British Columbia
1983	147282.6162	48831.66954	98450.94664	British Columbia
1984	157630.363	70792.07921	86838.28383	British Columbia
1985	266613.7397	184272.9778	82340.7619	British Columbia
1986	126146.9268	79584.73171	46562.19512	British Columbia
1987	149725.3839	108808.5956	40916.78832	British Columbia
1988	129278.427	85157.30337	44121.1236	British Columbia
1989	139880	97882.35294	41997.64706	British Columbia
1990	202279.3367	129611.9898	72667.34694	British Columbia
1991	108298.6667	44477.83575	63820.83092	British Columbia
1992	148800.3524	95142.66667	53657.68571	British Columbia
1993	87196.58879	33662.46729	53534.1215	British Columbia
1994	183401.755	121346.7631	62054.99183	British Columbia
1995	109861.8721	50230.21918	59631.65297	British Columbia
1996	116908.0495	55298.05174	61609.99775	British Columbia
1997	69462.56637	24018.93805	45443.62832	British Columbia
1998	237921.9277	192838.5542	45083.37349	British Columbia
1999	76899.21206	25941.33907	50957.87298	British Columbia
2000	112976.5954	61750.81761	51225.77778	British Columbia
2001	110022.8548	62921.16973	47101.68507	British Columbia
2002	86084.856	43221.464	42863.392	British Columbia
2003	452817.0117	413087.4942	39729.51751	British Columbia
2004	221292.4317	179844.0115	41448.42025	British Columbia
2005	102515.2299	50478.19813	52037.03178	British Columbia
2006	217757.4115	166762.9038	50994.50779	British Columbia
2007	160955.157	101371.7381	59583.41883	British Columbia
2008	134618.0193	82353.96319	52264.05609	British Columbia
2009	422738	382134	40604	British Columbia
1980	26483.6	18603	7880.6	Manitoba
1981	40479.11111	29734.75556	10744.35556	Manitoba
1982	23032.11658	10846.12022	12185.99636	Manitoba
1983	39650.13425	24512.3167	15137.81756	Manitoba
1984	29483.48515	16954.23102	12529.25413	Manitoba
1985	19290.01905	7748.330159	11541.68889	Manitoba
1986	17072.80488	3370.963415	13701.84146	Manitoba
1987	29877.60584	17004.68321	12872.92263	Manitoba
1988	43847.97753	32205.52809	11642.44944	Manitoba
1989	103960.2353	93161.05882	10799.17647	Manitoba
1990	29892.83673	17327.80612	12565.03061	Manitoba
1991	25951.3913	14199.1401	11752.25121	Manitoba
1992	19650.92381	8612.685714	11038.2381	Manitoba
1993	18735.6729	7709.971963	11025.70093	Manitoba
1994	24978.44574	12110.11435	12868.33139	Manitoba
1995	48392.76712	35470.52968	12922.23744	Manitoba
1996	23941.64229	11352.49494	12589.14736	Manitoba
1997	23106.52212	10433.93805	12672.58407	Manitoba
1998	69872.96386	42933.20482	26939.75904	Manitoba
1999	92726.80301	64403.87513	28322.92788	Manitoba
2000	45768.39413	31394.04612	14374.34801	Manitoba
2001	37133.21063	23036.74438	14096.46626	Manitoba
2002	42297.112	28180.152	14116.96	Manitoba
2003	71967.393	57474.8716	14492.5214	Manitoba
2004	30940.44699	16064.07641	14876.37058	Manitoba
2005	33499.95514	18113.68972	15386.26542	Manitoba
2006	50266.79377	33994.94042	16271.85335	Manitoba
2007	44560.59552	28491.24305	16069.35247	Manitoba
2008	49797.58808	33497.844	16299.74408	Manitoba
2009	30410	13907	16503	Manitoba
1980	40430	30680	9750	Northwest Territories
1981	26305.06667	17522.84444	8782.222222	Northwest Territories
1982	23928.14572	15176.23315	8751.912568	Northwest Territories
1983	34195.95181	15161.44578	19034.50602	Northwest Territories
1984	19434.78548	9061.386139	10373.39934	Northwest Territories
1985	16548.05079	6379.161905	10168.88889	Northwest Territories
1986	33125.42683	22984.63415	10140.79268	Northwest Territories
1987	26587.56204	15565.08029	11022.48175	Northwest Territories
1988	22915.34831	9804.337079	13111.01124	Northwest Territories
1989	38330.11765	25617.64706	12712.47059	Northwest Territories
1990	28646.69388	12890.42857	15756.26531	Northwest Territories
1991	33305.8744	15862.63768	17443.23671	Northwest Territories
1992	27973.52381	10112.14286	17861.38095	Northwest Territories
1993	40326	21093.16822	19232.83178	Northwest Territories
1994	56011.94866	36219.54726	19792.4014	Northwest Territories
1995	37856.47489	18544.29224	19312.18265	Northwest Territories
1996	34541.33633	13930.03375	20611.30259	Northwest Territories
1997	20661.60177	7268.955752	13392.64602	Northwest Territories
1998	39367.13253	24300.91566	15066.21687	Northwest Territories
1999	38689.11948	23882.38536	14806.73412	Northwest Territories
2000	38373.16562	23983.22851	14389.93711	Northwest Territories
2001	5033.366053	2693.897751	2339.468303	Northwest Territories
2002	3178.032	890.032	2288	Northwest Territories
2003	9354.536965	4903.175097	4451.361868	Northwest Territories
2004	11879.24355	6416.015282	5463.228271	Northwest Territories
2005	7696.874766	3420.239252	4276.635514	Northwest Territories
2006	5745.165903	1550.848763	4194.31714	Northwest Territories
2007	8208.071749	3078.026906	5130.044843	Northwest Territories
2008	18795.28834	8161.402279	10633.88606	Northwest Territories
2009	17096	6450	10646	Northwest Territories
1980	145600	92040	53560	Ontario
1981	96604.44444	39288.88889	57315.55556	Ontario
1982	65639.34426	6042.98725	59596.35701	Ontario
1983	95891.22203	38395.86919	57495.35284	Ontario
1984	67016.50165	14158.41584	52858.08581	Ontario
1985	60831.74603	4539.68254	56292.06349	Ontario
1986	83707.31707	27902.43902	55804.87805	Ontario
1987	90183.94161	37910.65693	52273.28467	Ontario
1988	141071.9101	91744.94382	49326.96629	Ontario
1989	93294.11765	47564.70588	45729.41176	Ontario
1990	92804.08163	45088.77551	47715.30612	Ontario
1991	140789.372	81240.57971	59548.79227	Ontario
1992	87842.85714	29961.90476	57880.95238	Ontario
1993	66822.42991	13097.19626	53725.23364	Ontario
1994	67278.41307	16152.15869	51126.25438	Ontario
1995	184136.9863	135686.758	48450.22831	Ontario
1996	128683.9145	85060.06749	43623.84702	Ontario
1997	103643.3628	63147.78761	40495.57522	Ontario
1998	148582.1687	95871.71084	52710.45783	Ontario
1999	123600.0258	68163.43595	55436.58988	Ontario
2000	66280.05031	12077.95388	54202.09644	Ontario
2001	105260.8671	51908.1227	53352.74438	Ontario
2002	112837.296	59756.84	53080.456	Ontario
2003	145670.8171	93089.10506	52581.71206	Ontario
2004	71593.4212	17680.09933	53913.32187	Ontario
2005	156698.0636	99451.02056	57247.04299	Ontario
2006	175284.7076	115924.6343	59360.07333	Ontario
2007	124343.0529	65698.43229	58644.62063	Ontario
2008	85293.67222	21614.68186	63678.99036	Ontario
2009	94596	24001	70595	Ontario
1980	54701.4	4859.4	49842	Quebec
1981	53488.35556	5475.022222	48013.33333	Quebec
1982	48029.2459	6770.229508	41259.01639	Quebec
1983	68921.56971	23240.33046	45681.23924	Quebec
1984	45118.15182	2076.567657	43041.58416	Quebec
1985	50695.54286	3324.863492	47370.67937	Quebec
1986	53965.06098	9054.341463	44910.71951	Quebec
1987	48727.71971	6750.435036	41977.28467	Quebec
1988	61130.08989	14301.60674	46828.48315	Quebec
1989	59541.52941	13630.11765	45911.41176	Quebec
1990	56506.88776	11636.9898	44869.89796	Quebec
1991	77043.14976	32856.84058	44186.30918	Quebec
1992	51429.60952	8594.980952	42834.62857	Quebec
1993	43121.85047	4805.869159	38315.98131	Quebec
1994	47786.36173	6360.746791	41425.61494	Quebec
1995	100157.4612	55833.99087	44323.47032	Quebec
1996	90997.54331	42357.5973	48639.94601	Quebec
1997	81105.04425	22116.9115	58988.13274	Quebec
1998	71587.08434	13680.38554	57906.6988	Quebec
1999	73539.86652	16511.03552	57028.831	Quebec
2000	64207.89937	7160.192872	57047.7065	Quebec
2001	71190.02045	13849.65235	57340.3681	Quebec
2002	80846.48	24916.32	55930.16	Quebec
2003	69797.35409	15802.33463	53995.01946	Quebec
2004	55200.45845	3409.054441	51791.40401	Quebec
2005	129143.7009	75418.46729	53725.23364	Quebec
2006	70999.30339	21579.76169	49419.5417	Quebec
2007	111640.0359	65408.07175	46231.96413	Quebec
2008	50933.56705	4993.093777	45940.47327	Quebec
2009	74000	20800	53200	Quebec
1980	41862.6	39808.6	2054	Saskatchewan
1981	52635.55556	50832.88889	1802.666667	Saskatchewan
1982	19445.91621	17191.25683	2254.659381	Saskatchewan
1983	30695.03614	14942.88468	15752.15146	Saskatchewan
1984	44823.65677	27795.80198	17027.85479	Saskatchewan
1985	31002.4	16540.7873	14461.6127	Saskatchewan
1986	40615.4878	20307.7439	20307.7439	Saskatchewan
1987	79281.70511	56438.44672	22843.25839	Saskatchewan
1988	74523.88764	51091.16854	23432.7191	Saskatchewan
1989	87918.23529	65692.82353	22225.41176	Saskatchewan
1990	73525.34694	47471.62245	26053.72449	Saskatchewan
1991	88146.02899	46975.84541	41170.18357	Saskatchewan
1992	41306.57143	8348.47619	32958.09524	Saskatchewan
1993	87112.39252	52176.28972	34936.1028	Saskatchewan
1994	41990.27305	8140.154026	33850.11902	Saskatchewan
1995	146859.0411	114347.7626	32511.27854	Saskatchewan
1996	44209.35883	24626.24072	19583.11811	Saskatchewan
1997	29881.93805	4550.690265	25331.24779	Saskatchewan
1998	111939.0843	89795.85542	22143.22892	Saskatchewan
1999	84458.97094	60255.18192	24203.78902	Saskatchewan
2000	41210.38155	11429.20755	29781.174	Saskatchewan
2001	58140.46626	25259.23926	32881.22699	Saskatchewan
2002	129927.512	98490.392	31437.12	Saskatchewan
2003	79297.67315	49650.49027	29647.18288	Saskatchewan
2004	43443.59121	8374.036294	35069.55492	Saskatchewan
2005	89256.59065	11510.56449	77746.02617	Saskatchewan
2006	100141.4189	34309.51421	65831.90467	Saskatchewan
2007	58456.86099	12574.76592	45882.09507	Saskatchewan
2008	89857.64067	37641.71078	52215.92989	Saskatchewan
2009	66488	15986	50502	Saskatchewan
1980	12740	5317	7423	Yukon
1981	10240.53333	6.933333333	10233.6	Yukon
1982	9010.302368	1108.575592	7901.726776	Yukon
1983	14224.19277	2910.209983	11313.98279	Yukon
1984	13592.07921	2454.125413	11137.9538	Yukon
1985	11214.83175	1227.530159	9987.301587	Yukon
1986	12207.31707	6452.439024	5754.878049	Yukon
1987	9268.905109	918.540146	8350.364964	Yukon
1988	9017.033708	983.3258427	8033.707865	Yukon
1989	19576.47059	10705.88235	8870.588235	Yukon
1990	18093.87755	9484.693878	8609.183673	Yukon
1991	17270.5314	9118.84058	8151.690821	Yukon
1992	11051.85714	2199.47619	8852.380952	Yukon
1993	10934.82243	2158.364486	8776.457944	Yukon
1994	12242.26838	3617.549592	8624.718786	Yukon
1995	16840.04566	8347.543379	8492.502283	Yukon
1996	16589.93026	8225.475816	8364.454443	Yukon
1997	12716.87611	4491.212389	8225.663717	Yukon
1998	45734.93976	37590.36145	8144.578313	Yukon
1999	39405.8127	31401.507	8004.305705	Yukon
2000	10312.78826	2518.238994	7794.549266	Yukon
2001	10820.0409	3216.768916	7603.271984	Yukon
2002	10524.8	3088.8	7436	Yukon
2003	12463.81323	5675.486381	6788.326848	Yukon
2004	31031.13658	24365.99809	6665.138491	Yukon
2005	13043.73832	6521.869159	6521.869159	Yukon
2006	13631.53071	7235.197067	6396.333639	Yukon
2007	13533.0583	7173.854709	6359.203587	Yukon
2008	11341.74233	4696.315513	6645.426819	Yukon
2009	21019	14341	6678	Yukon
